# Supplementary material for: Food Intake and Physical Activity Patterns Among University Undergraduate Students at Risk of Eating Disorders
Source: Nutrients. 2026 Jan 2;18(1):155. doi: 10.3390/nu18010155 (PMC12787788; doi:10.3390/nu18010155)
Supplement: Supplementary file 1 [file nutrients-18-00155-s001.zip]

Archive with 1 entries (1 files):
- nutrients-4052997-supplementary.pdf
